# Supplementary material for: Assessment of Fruit Traits and Antioxidant Capacity in Wild and Cultivated Genotypes of Ziziphus sp
Source: Plants (Basel). 2025 Jan 5;14(1):134. doi: 10.3390/plants14010134 (PMC11723295; doi:10.3390/plants14010134)
Supplement: Supplementary file 1 [file plants-14-00134-s001.zip]

Archive with 1 entries (1 files):
- plants-3352957-supplementary.pdf
